# Supplementary material for: Acridinium Chemiluminogenic Labels—Synthesis, Analytical Performance, and Mechanism of Light Generation—A Comparison in View of Biomedical Diagnostics
Source: Molecules. 2026 Mar 20;31(6):1041. doi: 10.3390/molecules31061041 (PMC13029182; doi:10.3390/molecules31061041)
Supplement: Supplementary file 1 [file molecules-31-01041-s001.zip]

Archive with 1 entries (1 files):
- molecules-4202552-supplementary.pdf
